# Supplementary material for: Affective touch topography and body image
Source: PLoS One. 2021 Nov 24;16(11):e0243680. doi: 10.1371/journal.pone.0243680 (PMC8612550; doi:10.1371/journal.pone.0243680)
Supplement: S1 Data — (XLSX) [file pone.0243680.s001.xlsx]

## Sheet: Sheet1
Subject	Palm_0_Intensity	Palm_3_Intensity	Palm_30_Intensity	OTI_Palm	Face_0_Intensity	Face_3_Intensity	Face_30_Intensity	OTI_Face	Tummy_0_Intensity	Tummy_3_Intensity	Tummy_30_Intensity	OTI_Tummy	Back_0_Intensity	Back_3_Intensity	Back_30_Intensity	OTI_Back	Forearm_0_Intensity	Forearm_3_Intensity	Forearm_30_Intensity	OTI_Forearm	Palm_0_pleasantness	Palm_3_pleasantness	Palm_30_pleasantness	OTP_Palm	PTA_Palm	Face_0_pleasantness	Face_3_pleasantness	Face_30_pleasantness	OTP_Face	PTA_Face	Tummy_0_pleasantness	Tummy_3_pleasantness	Tummy_30_pleasantness	OTP_Tummy	PTA_Tummy	Back_0_pleasantness	Back_3_pleasantness	Back_30_pleasantness	OTP_Back	PTA_Back	Forearm_0_pleasantness	Forearm_3_pleasantness	Forearm_30_pleasantness	OTP_Forearm	PTA_Forearm
1	3.33333	3.13333	4.83333	3.76667	4	4.5	6	4.83333	1.83333	1.83333	2.5	2.05556	0.666667	1.83333	2.16667	1.55556	3.16667	3.66667	5.66667	4.16667	1.16667	3.66667	0.566667	1.8	1.72222	1.16667	3.16667	2.16667	2.16667	0.461538	0.666667	0.5	0.766667	0.644444	-0.413793	0.0666667	3.16667	2.83333	2.02222	0.164835	0.166667	3.66667	0.5	1.44444	2.19231
2	0.166667	11	12.3333	7.83333	1.5	11.8333	10.8333	8.05556	0.5	11.5667	12.8333	8.3	0.666667	9.66667	11.6667	7.33333	0.5	9.9	12.8333	7.74444	-2.66667	5.83333	5.16667	2.77778	0.24	0.833333	5.9	3.5	3.41111	0.703583	1.33333	6.83333	5.83333	4.66667	0.214286	-0.333333	5.83333	4.1	3.2	0.541667	-2.5	5.83333	5.5	2.94444	0.113208
3	0.833333	7.1	11.8333	6.58889	2.56667	9.33333	8.33333	6.74444	4.1	8.66667	14.4	9.05556	2.83333	9.16667	10.6667	7.55556	3.66667	7.16667	8	6.27778	-0.166667	4	4.33333	2.72222	-0.122449	-0.0666667	2.66667	1.66667	1.42222	0.703125	0.533333	2.5	7.16667	3.4	-1.37255	0	1.5	4.66667	2.05556	-1.54054	0	2	0.166667	0.722222	2.53846
4	8.96667	8.57143	8.67619	8.7381	8.93129	9.01531	8.97468	8.97376	9.29721	8.97397	8.85234	9.04117	9.1362	8.83993	8.52823	8.83479	8.7668	8.69739	8.43073	8.63164	-6	-3.33333	2.33333	1.56444	2.42857	-2.33333	0	0	-0.777778	0	-4.16667	0.666667	0.5	-1	-0.166667	-6.33333	-4.83333	3.5	-2.55556	3.26087	-2	0.166667	5	1.05556	-4.57895
5	10.6667	8.83333	10.1667	9.88889	12.8333	12.3333	12.4	12.5222	8.33333	10.7333	10.5	9.85556	4.43333	6.16667	9.56667	6.72222	11.5	11.6667	11.8333	6.04735	0.333333	1.66667	3.33333	1.77778	-0.9375	1.23333	5.33333	2.73333	3.1	0.83871	0.166667	1.23333	1	0.8	0.291667	0	0.233333	1.33333	0.522222	-2.10638	0.333333	5.23333	3.66667	3.07778	0.509025
6	9.5	3.66667	12.1667	8.44444	10.6667	5.83333	12.6667	9.72222	8.33333	5	12.6667	8.66667	7.66667	1	9.33333	6	7.33333	3	9.5	6.61111	0.5	5.5	-1.33333	1.55556	4.39286	-0.833333	1.66667	0.166667	0.333333	4.5	0.166667	3.16667	-3.16667	0.0555556	4.58517	0.5	6.83333	0	2.44444	2.79545	0.833333	5.5	-0.166667	2.05556	2.75676
7	7.16667	5.16667	11.1667	7.83333	8.66667	6.16667	12.3333	9.05556	10.3333	8.66667	13.3333	10.7778	7.33333	3.16667	9	6.5	8.5	5.83333	11.6667	8.66667	1.5	4.06667	0.333333	1.96667	1.89831	0.433333	4.16667	-1.16667	1.14444	4.66019	-0.833333	0.666667	-3.16667	-1.11111	-3.45	1.16667	6	0.5	2.55556	2.15217	0.9	4.83333	-1	1.57778	3.69718
8	5.33333	1	11.8333	6.05556	5	1.56667	11	5.85556	5.33333	2.63333	10.1667	6.04444	7.83333	2.16667	7.33333	5.77778	6.16667	2.83333	9.5	6.16667	0.333333	6.76667	-0.166667	2.31111	3	0	5.83333	-1	1.61111	4.24138	-0.333333	4.33333	-1.83333	0.722222	8.53846	0.5	4.66667	3	2.72222	0.612245	0	4.83333	-1.16667	1.22222	4.90909
9	1.66667	8.16667	9.33333	6.38889	0.233333	1	6.5	2.57778	0.5	1.33333	10.5	4.11111	3.16667	2.33333	7.33333	4.27778	2.33333	4.06667	6.66667	4.35556	3.76667	1.83333	2.33333	2.64444	-0.189076	1.16667	6.66667	2.56667	3.46667	1.18269	0.333333	0.5	2.6	1.14444	-1.83495	0.166667	0.666667	-1.23333	-0.133333	0.219061	-1.33333	2.33333	-1.66667	-0.222222	1.91906
10	4.43333	1	4.83333	3.42222	5.33333	1.16667	12.1667	6.22222	4.16667	8.16667	12.3333	8.22222	3.66667	1.36667	10.2333	5.08889	2.6	1.16667	10.6667	4.81111	1	6.33333	-0.166667	2.38889	2.72093	0.5	6.66667	-1.5	1.88889	4.32353	7.6	5.66667	-2	3.75556	2.04142	1	6.5	-1.16667	2.11111	3.63158	1.33333	6.33333	0.333333	2.66667	2.25
11	2.83333	3	11.3333	5.72222	3.33333	3.83333	11.8333	6.33333	2.33333	3.83333	11.8333	6	3.5	7.73333	12.5	7.91111	2.5	7	12.5	7.33333	0.666667	5.16667	1.16667	2.33333	1.71429	1.5	4.33333	5	3.61111	-0.184615	2.73333	4.16667	0.433333	2.44444	1.52727	4.16667	4.43333	2.33333	3.64444	0.57622	1.66667	4.5	5	3.72222	-0.134328
12	3.9	3.33333	6.76667	4.66667	7.66667	6.23333	10.6667	8.18889	1	4.83333	5	3.61111	0.233333	1.83333	2.16667	1.41111	2.5	3.33333	3.33333	3.05556	0.333333	4.5	6.83333	3.88889	-0.6	-1.33333	4	-4.5	-0.611111	-13.9091	2.5	4.66667	4	3.72222	0.179104	2	6.26667	3.1	3.78889	0.835777	0.3	5.2	5.86667	3.78889	-0.175953
13	2.16667	2.83333	4.6	3.2	1.83333	2.96667	3	2.6	2.16667	3.5	4.83333	3.5	2.26667	2.5	4.33333	3.03333	1.66667	3	6.23333	3.63333	0.166667	0.166667	0.333333	0.222222	-0.75	0.666667	1.33333	0.666667	0.888889	0.75	1.83333	2.83333	0.5	1.72222	1.35484	1.66667	2.33333	1.16667	1.72222	0.677419	1.33333	2.16667	2.83333	2.11111	-0.315789
14	9.5	8.5	13.5	10.5	6.66667	0.166667	11.1667	6	11	4.33333	11.5	8.94444	5.16667	3.33333	6.33333	4.94444	7.83333	0.666667	13.1667	7.22222	1.66667	7	-6.16667	0.833333	2.82016	0.833333	4.33333	-0.333333	1.61111	2.89655	-0.833333	6	-4.66667	0.166667	4.58517	3.66667	5.16667	2.5	3.77778	0.705882	0	7	-3.66667	1.11111	9.6
15	6.33333	4.33333	4.16667	4.94444	0.333333	1.33333	11.3333	4.33333	3.16667	2.16667	0.833333	2.05556	0.666667	0.166667	8.83333	3.22222	0.666667	2	5.83333	2.83333	-1.66667	-5	-1.66667	-2.77778	1.2	-0.666667	-1.66667	-6.66667	1.27444	-1.66667	-7.16667	-6.66667	-7	0.64679	-0.048	-0.166667	-0.0666667	-6.66667	-2.3	-2.86957	1.66667	-3.16667	-1	-0.833333	2.6
16	8.33333	3.5	8	6.61111	6.83333	5.83333	5.83333	6.16667	9.16667	3.66667	8.33333	7.05556	7.5	4.33333	6.66667	6.16667	8.33333	4.16667	6.66667	6.38889	-2	3	1.33333	0.777778	2.14286	-2.5	2	-1	-0.5	-6	-1.33333	4	0.833333	1.16667	2.71429	-0.0666667	4.16667	0.833333	1.64444	2.02703	-1.66667	3.5	-0.166667	0.555556	6.6
17	7.16667	4.16667	11.1667	7.5	9.83333	4.66667	12	8.83333	9.33333	7.9	13.1667	10.1333	4.66667	1.16667	9.66667	5.16667	9	4.66667	12.3333	8.66667	0.566667	5	-4	0.522222	2.82016	-0.5	6	-4.5	0.333333	0.703897	0	0.666667	-6.6	-1.97778	-3.67416	2.33333	7.43333	-0.233333	3.17778	2.41259	0.166667	6.16667	-5	0.444444	1.91906
18	4	8.5	12.1667	8.22222	7.33333	2.83333	7.7	5.95556	9	9.43333	11.1667	9.86667	4.33333	2.66667	9.33333	5.44444	7.16667	3.93333	8.16667	6.42222	0.5	7.43333	0.733333	2.88889	2.31923	0	7	-0.933333	2.02222	3.92308	-0.833333	0.333333	-5	-1.83333	-2.90909	0.1	7.16667	-0.666667	2.2	3.56061	0.333333	6.16667	-2	1.5	5.44444
19	0.7	1.16667	4.76667	2.21111	0.5	1.83333	12.5333	4.95556	1.53333	3.4	6	3.64444	1.16667	2.13333	2.83333	2.04444	0.666667	2.16667	7	3.27778	6.33333	5.66667	0.166667	4.05556	1.35616	5	4.83333	-5	1.61111	6.10345	5	1	0	2	0.5	6	3.3	1.76667	3.68889	0.415663	7.1	6.23333	-0.833333	4.16667	1.696
20	3.3	5.23333	9.5	6.01111	10	6.33333	11.8333	9.38889	3.5	5.16667	10.1667	6.27778	4.66667	3	8.66667	5.44444	3.43333	3.83333	6.83333	4.7	0.333333	5.16667	-3.16667	0.777778	10.7143	-1.5	6	-6	-0.5	0.703897	0.166667	2.4	-3.33333	-0.255556	-22.4348	3.46667	5.5	-1.33333	2.54444	2.68559	4.2	4.7	-1	2.63333	2.16456
21	3.16667	5.66667	9.5	6.11111	4.66667	6.6	11	7.42222	5.66667	6.5	10	7.38889	2.93333	4.66667	8.56667	5.38889	3.5	7.33333	9.16667	6.66667	0.9	1.33333	2.16667	1.46667	-0.568182	0.666667	2.26667	3.83333	2.25556	-0.694581	0.166667	0.666667	2	0.944444	-1.41176	0.166667	0.5	2	0.888889	-1.6875	2.83333	2.83333	3.16667	2.94444	-0.113208
22	3.5	2.83333	8.33333	4.88889	4.33333	1	11.1667	5.5	7.66667	2.46667	13.3333	7.82222	3.83333	0.333333	11.9667	5.37778	1.83333	0.733333	13	5.18889	0.333333	1.33333	-0.833333	0.277778	7.8	0	6.66667	-3.16667	1.16667	8.42857	-3.16667	0.833333	-5	-2.44444	-2.38636	0	4.63333	-2.5	0.711111	0.219061	-0.1	5.83333	-1.5	1.41111	5.19685
23	4	8.5	6.3	6.26667	4.33333	8	7.5	6.61111	3.7	5.63333	8.5	5.94444	1.23333	1.93333	2.56667	1.91111	4.16667	7.9	8.66667	6.91111	0.5	3.8	0.966667	1.75556	1.61392	-1.66667	4.5	1.16667	1.33333	2.5	0	0.4	0.833333	0.411111	-1.05405	0	0.266667	0.166667	0.144444	0.692308	0.5	2.2	2.76667	1.82222	-0.310976
24	3.83333	4.4	13.6667	7.3	8.9	10	13.5333	10.8111	3.03333	2.33333	13.6333	6.33333	10.1	10	14.1333	5.20078	9.33333	11.1667	14.1	11.5333	1.93333	4.16667	-3	1.03333	6.93548	-1.5	3.36667	-3	-0.377778	-16.8529	-1	2.5	-2.33333	-0.277778	-17.4	0.166667	1.66667	-5.83333	-1.33333	-5.625	0.233333	-0.833333	-3.26667	-1.28889	-1.88793
25	10.3	9	13	10.7667	13.167	12.166	15	6.80505	11.8333	8.8333	14.8333	11.8333	8	7.6666	12.666	9.4442	11.1666	7.1333	10.1666	9.48883	6.66667	7.02222	4.77778	1.56444	0.364621	7.33333	6.27789	4.88867	1.27444	0.225281	12.8333	6.38888	6.38888	0.64679	2.08077e-16	9.33332	4.11111	3.06664	5.50369	0.189776	10.5776	4.81109	3.43332	1.79247	0.2196
26	0.666667	1.93333	1.23333	1.27778	0.333333	1.5	2	1.27778	1.06667	1.8	1.33333	1.4	1.23333	0.5	0.5	0.744444	0.9	1.06667	1.16667	1.04444	0.666667	2.83333	0.666667	1.38889	1.56	0.4	2.5	0.566667	1.15556	1.67308	1.33333	3.16667	1	1.83333	1.18182	0.4	1.83333	0.4	0.877778	1.63291	1.16667	3	0.5	1.55556	1.60714
27	1	0.5	9.5	3.66667	10.3333	1.33333	12.3333	8	7.4	3.33333	13.6667	8.13333	6.66667	0.333333	10.6667	5.88889	2.66667	0.166667	12.3333	5.05556	0	6.5	0.666667	2.38889	2.44186	0.5	4.5	-0.833333	1.38889	3.84	-0.333333	1.5	-6	-1.61111	-4.65517	0.233333	7	0	2.41111	2.90323	0.666667	7.43333	-0.333333	2.58889	3
28	1.33333	2	2.4	1.91111	2	2	4.06667	2.68889	0.333333	1.5	1	0.944444	0.566667	1.76667	3.5	1.94444	1.26667	2.93333	3.5	2.56667	0.333333	1.5	1	0.944444	0.529412	0	2.16667	3.16667	1.77778	-0.5625	0	0.5	0.5	0.333333	0	0	2.1	3.33333	1.81111	-0.680982	2	4.66667	3.5	3.38889	0.344262
29	4.16667	8.66667	13.5	8.77778	10.4	11.3333	8.26667	10	4.66667	5.66667	13.1667	7.83333	6.5	7.83333	9	7.77778	7.16667	8.5	12.5	9.38889	0.333333	-1.83333	-4.33333	-1.94444	-1.28571	-2.83333	-2.83333	-1	-2.22222	0.825	-2.66667	-1.66667	0.666667	-1.22222	1.90909	0.5	0	-0.833333	-0.111111	-7.5	-3.33333	-2.33333	-3.5	1.79247	-0.381818
30	0.5	1.83333	2.16667	1.5	0.833333	0.9	1.5	1.07778	0.833333	2.5	1.33333	1.55556	1.5	2	1.6	1.7	1.16667	0.833333	0.833333	0.944444	-0.5	2.5	5	2.33333	-1.07143	-2.06667	5.4	3.73333	2.35556	0.707547	-2	-0.0333333	0.866667	-0.388889	2.31429	-2	4.73333	4	2.24444	0.326733	-2.66667	6	3.83333	2.38889	0.906977
