# Supplementary material for: Affective touch topography and body image
Source: PLoS One. 2021 Nov 24;16(11):e0243680. doi: 10.1371/journal.pone.0243680 (PMC8612550; doi:10.1371/journal.pone.0243680)
Supplement: S2 Data — (XLSX) [file pone.0243680.s002.xlsx]

## Sheet: Sheet1
Subject	Age	Weight (Kg)	Height (m)	BMI	Edinburgh (EHI)	DriveThinness	Body Dissatisfaction	Bulimia	Low self esteem	Personal Alienation	interpersonal insecurity	Interpersonal Alienation	InteroceptiveDeficit	EmotionalDisreg	Perfectionism	Ascetism	MaturityFear	CompositeEDRisk	Body Awareness BPQ	DCQ
1	26	57.1	162	21.8	1100	9	6	5	0	3	0	6	1	0	5	0	12	20	38	7
2	22	71.2	172	24.1	300	7	8	1	0	0	3	3	6	1	10	4	10	16	49	10
3	22	58.8	154	24.8	1200	3	4	2	1	4	6	3	0	0	6	4	10	9	50	4
4	24	66.4	176.4	21.4	1200	6	8	2	0	4	1	1	4	8	15	1	7	16	51	14
5	23	71.2	152.3	31	1200	10	12	0	0	0	17	2	0	0	13	4	1	22	101	10
6	26	66.4	163	24.9	1200	13	7	1	1	8	8	8	6	7	8	7	6	21	52	6
7	28	71.2	178	23.7	1200	10	9	4	0	6	9	5	10	9	17	9	11	23	29	5
8	28	68.6	160.02	26.7	1000	16	8	1	1	13	8	8	19	24	9	21	22	25	49	16
9	40	111	165	40.7	1200	7	11	8	0	2	5	0	2	14	0	0	6	26	40	7
10	22	72.3	163.2	27	1200	14	8	6	0	9	10	8	9	10	5	14	10	28	46	4
11	26	58.4	168	20.6	-800	11	1	2	2	6	5	8	10	2	3	2	5	14	40	6
12	25	74	164	27.6	1100	11	10	4	0	0	2	3	0	6	16	4	4	25	41	3
13	21	51.7	169.5	18	1100	4	2	1	1	4	13	18	7	15	4	6	6	7	86	8
14	21	99.5	165	36.5	1200	9	9	6	3	11	10	9	12	12	6	13	9	24	52	5
15	22	55.2	150	21.5	1200	13	7	6	4	4	8	4	10	6	7	6	18	26	89	6
16	40	89.8	163	33.7	1200	5	1	1	1	5	12	4	5	0	3	0	6	7	48	2
17	40	101.6	173	33.9	1000	1	7	2	0	3	10	6	5	5	3	7	11	10	67	1
18	21	57.9	168	20.6	1100	7	9	0	3	9	0	11	13	19	9	9	8	16	59	11
19	21	57.1	167.5	20.4	1100	0	0	1	0	1	1	0	0	1	3	0	2	1	50	2
20	24	64.5	165	23.7	1200	11	11	6	1	9	14	12	11	5	21	7	28	28	63	11
21	22	81.3	163	30.6	400	9	11	2	3	13	15	12	24	13	21	13	7	22	96	16
22	21	76.2	149.8	33.9	1100	8	5	2	1	7	6	7	8	6	8	6	7	15	56	5
23	21	96.6	168	34.2	500	3	11	6	3	6	0	4	7	15	19	7	7	20	66	6
24	22	85.5	170	29.6	1200	10	12	2	1	5	7	9	8	12	13	9	10	24	87	16
25	35	82.2	168.5	29	1100	13	8	6	2	12	11	11	9	9	15	15	20	27	112	10
26	40	84.2	163.5	31.5	1100	4	12	4	1	15	10	12	0	4	12	7	20	20	65	6
27	21	99.2	168	35.1	1000	2	4	1	0	4	6	4	6	11	8	5	12	7	40	1
28	22	67.3	173.5	22.4	800	11	10	8	0	4	6	3	15	10	11	12	2	29	80	12
29	27	80.4	183.5	23.9	1050	14	5	2	1	8	16	20	17	16	23	18	3	21	92	12
30	23	70.2	172	23.7	600	3	4	0	0	0	0	0	3	1	8	0	10	7	101	8
